# Supplementary material for: A Comparative Investigation of the Surface Properties of Corn-Starch-Microfibrillated Cellulose Composite Films
Source: Materials (Basel). 2023 Apr 23;16(9):3320. doi: 10.3390/ma16093320 (PMC10179309; doi:10.3390/ma16093320)
Supplement: Supplementary file 1 [file materials-16-03320-s001.zip]

Archive with 1 entries (1 files):
- materials-2343247-supplementary.pdf
